# Supplementary material for: Highly Branched Poly(Adipic Anhydride-Co-Mannitol Adipate): Synthesis, Characterization, and Thermal Properties
Source: Polymers (Basel). 2025 Mar 4;17(5):684. doi: 10.3390/polym17050684 (PMC11902328; doi:10.3390/polym17050684)
Supplement: Supplementary file 1 [file polymers-17-00684-s001.zip]

Archive with 1 entries (1 files):
- polymers-3482903-supplementary.pdf
